# Supplementary material for: New Alternative Surgical Technique for Managing Proximal Tibia Chronic Osteomyelitis: Anterior Approach with Establishment of Bone Marrow Communication via Intramedullary Reaming
Source: J Clin Med. 2025 Dec 24;15(1):129. doi: 10.3390/jcm15010129 (PMC12787014; doi:10.3390/jcm15010129)
Supplement: Supplementary file 1 [file jcm-15-00129-s001.zip]

Archive with 1 entries (1 files):
- jcm-4015253-supplementary.xlsx
