# Supplementary material for: New Alternative Surgical Technique for Managing Proximal Tibia Chronic Osteomyelitis: Anterior Approach with Establishment of Bone Marrow Communication via Intramedullary Reaming
Source: J Clin Med. 2025 Dec 24;15(1):129. doi: 10.3390/jcm15010129 (PMC12787014; doi:10.3390/jcm15010129)
Supplement: Supplementary file 1 [file jcm-15-00129-s001.zip › jcm-4015253-supplementary.xlsx]

## Sheet: SM1
Supplementary Materials S1. Summary of classifications
Cierny and Mader classification			Gustilo-Anderson classification
Anatomical type			Type	Characteristics
Type	Characteristics		I	Puncture wound <1cm Minimal contamination Minimal soft tissue damage
I	Medullary osteomyelitis
II	Superficial osteomyelitis
III	Localized osteomyelitis		II	Laceration > 1cm but <10cm Moderate soft tissue damage Adequate bone coverage Minimal contamination
IV	Diffuse osteomyelitis
Physiological class
Class	Characteristics
A	Good immune system and delivery		IIIA	Laceration >10cm Extensive soft tissue damage Adequate bone coverage Segmental/severely comminuted fractures or heavily contaminated wounds
B	Compromised locally (BL) or systemically (BS)
C	Requires suppressive or no treatment; Minimally disability; Treatment worse than disease; Not a surgical candidate
			IIIB	As a Gustilo-Anderson type IIIA injury, but with periosteal stripping and bone exposure
Factors affecting physiological class
Systemic factors (S)	Local factors (L)		IIIC	Any open fracture with vascular injury requiring repair
Malnutrition Renal, liver failure Alcohol abuse Immune deficiency Chronic hypoxia Malignancy Diabetes mellitus Extremes of age Steroid therapy Tobacco abuse	Chronic lymphedema Venous stasis Major vessel compromise Arteritis Extensive scarring Radiation fibrosis
